# Supplementary material for: Protein shape sampled by ion mobility mass spectrometry consistently improves protein structure prediction
Source: Nat Commun. 2022 Jul 28;13:4377. doi: 10.1038/s41467-022-32075-9 (PMC9334640; doi:10.1038/s41467-022-32075-9)
Supplement: Supplementary file 3 — Supplementary Dataset 1 [file 41467_2022_32075_MOESM3_ESM.xlsx]

## Sheet: Sheet1
PDB ID	Chain ID	Sequence length	Class	Architecture	Domain ID	Method
1IZ4	A	249	AlphaBeta	Box	3.70.10.10	CM
1JMA	A	290	Mainly Beta	Distorted Sandwich	2.70.230.10	CM
1K7G	A	479	Mainly Beta	2 Solenoid	2.150.10.10	CM
			Alpha Beta	3-Layer(aba) Sandwich	3.40.390.10
1KB0	A	677	Mainly Beta	8 Propeller	2.140.10.10	CM
			Mainly Alpha	Orthogonal Bundle	1.10.760.10
1KTU	A	143	Alpha Beta	3-Layer(aba) Sandwich	3.40.1460.10	ab initio
1LI1	A	229	Mainly Beta	Beta Complex	2.170.240.10	CM
1N7V	A	555	Mainly Beta	3 Propeller	2.105.10.10	CM
			Mainly Beta	Sandwich	2.60.330.10
			Mainly Beta	Distorted Sandwich	2.70.250.10
1NLT	A	248	Mainly Beta	Ribbon	2.10.230.10	CM
			Mainly Beta	Sandwich	2.60.260.20
1OKC	A	297	Mainly Alpha	Alpha/alpha barrel	1.50.40.10	CM
1QHU	A	460	Mainly Beta	4 Propeller	2.110.10.10	CM
1QQC	A	773	Alpha Beta	2-Layer Sandwich	3.30.342.10	CM
			Alpha Beta	2-Layer Sandwich	3.30.420.10
			Alpha Beta	Alpha-Beta Complex	3.90.1600.10
			Mainly Alpha	Orthogonal Bundle	1.10.287.690
1R3F	A	314	Alpha Beta	2-Layer Sandwich	3.30.2350.10	CM
			Mainly Beta	Roll	2.30.130.10
1RNE	A	340	MainlyBeta	Beta Barrel	2.40.70.10	CM
1SUU	A	312	Mainly Beta	6 Propeller	2.120.10.90	CM
1T9F	A	187	Mainly Beta	Trefoil	2.80.10.50	CM
1YNF	A	458	Alpha Beta	5-stranded Propeller	3.75.10.20	CM
1YU0	A	381	Mainly Beta	Ribbon	2.10.10.30	CM
			Alpha Beta	Alpha-Beta Complex	3.90.1580.10
			Mainly Beta	Trefoil	2.80.20.10
1ZVC	A	189	Mainly Beta	Beta Barrel	2.40.480.10	CM
2F3L	A	184	Mainly Beta	3 Solenoid	2.160.20.80	CM
2FM9	A	215	Mainly Alpha	Orthogonal Bundle	1.10.4150.10	CM
2GD5	A	179	Special	Helix non-globular	6.10.140.1230	CM
2ISB	A	192	Alpha Beta	Alpha-Beta Barrel	3.20.130.10	CM
2JAI	A	289	Alpha Beta	5-stranded Propeller	3.75.10.10	CM
2P8H	A	405	Mainly Beta	Beta Barrel	2.40.70.10	CM
2QGQ	A	304	Alpha Beta	Alpha-Beta Horseshoe	3.80.30.20	CM
			Mainly Beta	Beta Barrel	2.40.50.140
2QSD	A	187	Alpha Beta	3-Layer(bba) Sandwich	3.50.100.10	CM
			Alpha Beta	Roll	3.10.20.10
2ZZQ	A	552	Mainly Beta	Sandwich	2.60.120.20	CM
			Mainly Beta	Beta Barrel	2.40.30.190
3A1Y	A	58	Mainly Alpha	Orthogonal Bundle	1.10.10.1410	ab initio
3BXO	A	239	Alpha Beta	3-Layer(aba) Sandwich	3.40.50.150	CM
			Mainly Beta	Single Sheet	2.20.130.10
3C7X	A	196	Mainly Beta	4 Propeller	2.110.10.10	CM
3CPW	K	165	Mainly Beta	Beta Barrel	2.40.50.140	CM
			Mainly Beta	Roll	2.30.30.30
			Few secondary structures	Irregular	4.10.950.10
3E8T	A	220	Alpha Beta	Super Roll	3.15.10.30	CM
3EB7	A	589	Mainly Alpha	Up-down Bundle	1.20.190.10	CM
			Mainly Beta	Sandwich	2.60.120.260
			Mainly Beta	Aligned Prism	2.100.10.10
3EF6	A	410	Alpha Beta	3-Layer(bba) Sandwich	3.50.50.60	CM
			Alpha Beta	2-Layer Sandwich	3.30.390.30
3ENI	A	365	Mainly Beta	Clam	2.50.10.10	CM
3G91	A	265	Alpha Beta	4-Layer Sandwich	3.60.10.10	CM
3GUA	A	217	Mainly Beta	Distorted Sandwich	2.70.170.10	CM
3KYJ	A	129	Mainly Alpha	Up-down Bundle	1.20.120.160	ab initio
3M7M	X	235	Alpha Beta	3-Layer(bab) Sandwich	3.55.30.10	CM
			Mainly Alpha	Orthogonal Bundle	1.10.287.480
3N99	A	290	Mainly Beta	3-layer Sandwich	2.102.30.10	CM
			Mainly Beta	Beta Barrel	2.40.10.170
			Few secondary structures	Irregular	4.10.1180.10
3ODJ	A	196	Mainly Alpha	Up-down Bundle	1.20.1540.10	CM
3P0Y	A	214	Alpha Beta	Alpha-Beta Horseshoe	3.80.20.20	CM
3RST	A	240	Alpha Beta	Alpha-Beta Complex	3.90.226.10	CM
			Special	Other non-globular	6.20.330.10
3S2O	A	408	Mainly Beta	Beta Barrel	2.40.70.10	CM
3SAE	A	817	Mainly Alpha	Alpha/alpha barrel	1.50.10.130	CM
			Mainly Alpha	Alpha/alpha barrel	1.50.10.160
			Mainly Alpha	Orthogonal Bundle	1.10.600.10
3VZ9	B	103	Alpha Beta	2-Layer Sandwich	3.30.457.50	ab initio
3WPV	A	542	Mainly Beta	5 Propeller	2.115.10.20	CM
4AI1	A	270	Mainly Beta	Sandwich	2.60.120.1560	CM
			Special	Other non-globular	6.20.60.20
4D6F	A	599	Alpha Beta	Alpha-Beta Barrel	3.20.20.80	CM
			Alpha Beta	2-Layer Sandwich	3.30.2330.20
			Mainly Beta	Sandwich	2.60.220.10
4E7G	A	419	Alpha Beta	Alpha-beta prism	3.65.10.10	CM
4I1M	A	302	Mainly Alpha	Up-down Bundle	1.20.120.1700	CM
			Mainly Alpha	Alpha Horseshoe	1.25.40.830
4QMJ	A	240	Mainly Alpha	Alpha Horseshoe	1.25.10.10	CM
4XTK	A	311	Alpha Beta	Ribosomal Protein L15	3.100.10.20	CM
			Mainly Alpha	Up-down Bundle	1.20.120.920
5KIS	B	965	Mainly Beta	Shell	2.180.10.10	CM
5LB7	B	78	Mainly Alpha	Up-down Bundle	1.20.58.80	ab initio
5MIN	A	453	Mainly Beta	6 Propeller	2.120.10.30	CM
5U69	A	369	Mainly Beta	7 Propeller	2.130.10.10	CM
5VSK	A	353	Mainly Beta	Single Sheet	2.20.210.10	CM
6AZZ	A	183	Mainly Beta	Orthogonal Prism	2.90.20.10	CM
6S2M	A	133	Mainly Beta	Beta Barrel	2.40.128.20	ab initio
File Name: Supplementary Data 1
Description: Description of the ideal dataset. Protein structures from the ideal dataset (PDB ID) with their corresponding chain ID, sequence length as well as their class, architecture, and domain ID as defined by the protein structure classification database CATH, and modelling protocol (Method) that was utilized to generate decoys per structure.
