# Supplementary material for: Protein shape sampled by ion mobility mass spectrometry consistently improves protein structure prediction
Source: Nat Commun. 2022 Jul 28;13:4377. doi: 10.1038/s41467-022-32075-9 (PMC9334640; doi:10.1038/s41467-022-32075-9)
Supplement: Supplementary file 4 — Supplementary Dataset 2 [file 41467_2022_32075_MOESM4_ESM.xlsx]

## Sheet: Sheet1
PDB ID	RG RMSD	RS RMSD	IM RMSD	AFwith_templates RMSD	RFwith_templates RMSD	RG TM-Score	RS TM-Score	IM TM-Score	AFwith_templates TM-Score	RFwith_templates TM-Score	IM_Pnear: RG_Pnear	IM_Pnear: RS_Pnear
1IZ4	2.36	2.52	2.81	11.54	2.06	0.88	0.86	0.83	0.53	0.91	0.75	0.8
1JMA	8.46	5.65	5.5	8.02	2.83	0.86	0.89	0.89	0.9	0.91	0.87	1.2
1K7G	2.31	2.09	2.09	0.64	2.13	0.95	0.96	0.96	0.99	0.94	1.19	0.98
1KB0	3.26	3.17	3.17	9.73	1.86	0.93	0.93	0.93	0.87	0.96	1.43	1.31
1KTU	17.32	16.76	12.07	5.24	5.27	0.24	0.25	0.33	0.69	0.69	2.52	2.7
1LI1	2.12	1.69	1.25	0.65	1.45	0.93	0.94	0.96	0.99	0.95	1.28	1.11
1N7V	34.29	31.46	32.66	36.09	31.48	0.16	0.17	0.17	0.21	0.53	0	0.1
1NLT	21.85	13.7	11.91	1.99	7.35	0.58	0.63	0.64	0.91	0.68	39.91	359.76
1OKC	4.3	2.53	2.52	1.31	2.68	0.86	0.91	0.91	0.97	0.9	4.54	2.07
1QHU	19.67	20.08	14.21	1.61	14.39	0.43	0.41	0.44	0.97	0.61	0	0
1QQC	7.65	5.38	5.38	3.88	18.23	0.74	0.81	0.81	0.9	0.69	0	1
1R3F	2.49	2.81	2.81	2.46	2.33	0.94	0.9	0.9	0.92	0.91	0.99	1.05
1RNE	1.46	1.02	1.02	1.3	7.78	0.96	0.98	0.98	0.98	0.79	1.11	1.05
1SUU	4.97	5.18	4.7	0.77	1.78	0.78	0.77	0.77	0.99	0.93	14.66	16.97
1T9F	1.92	1.64	1.64	1.04	1.1	0.94	0.94	0.94	0.98	0.96	1	0.92
1YNF	0.92	0.88	0.79	0.7	1	0.99	0.99	0.99	0.99	0.99	1.02	1
1YU0	7.57	2.59	2.57	6.14	5.33	0.86	0.93	0.93	0.89	0.89	1.56	1.68
1ZVC	1.52	0.82	0.82	0.91	1.04	0.96	0.98	0.98	0.98	0.96	1	1.03
2F3L	0.95	0.97	0.97	0.33	0.57	0.96	0.96	0.96	0.99	0.98	1.06	0.99
2FM9	11.14	4.23	3.7	20.12	2.28	0.55	0.81	0.82	0.46	0.91	2.67	1.03
2GD5	9.91	6.47	4.45	9.31	3.84	0.83	0.79	0.89	0.9	0.89	0.19	1.09
2ISB	2.62	2.45	1.38	1.32	2.16	0.9	0.93	0.95	0.96	0.94	1.71	1.55
2JAI	0.8	0.7	0.7	0.39	1.07	0.98	0.99	0.99	1	0.97	1.01	1.01
2P8H	1.82	1.73	1.73	1.23	9.22	0.95	0.96	0.96	0.98	0.8	1.16	1.05
2QGQ	1.28	1.26	1.26	1.09	1.44	0.96	0.97	0.97	0.97	0.96	0.98	1
2QSD	13.97	17.67	15.45	2.16	1.82	0.22	0.17	0.21	0.94	0.94	0	0
2ZZQ	17.48	12.85	6.68	16.23	15.01	0.69	0.72	0.76	0.66	0.65	0.07	0.16
3A1Y	2.89	3.82	1.86	0.5	0.42	0.59	0.69	0.85	0.96	0.97	2.42	2.78
3BXO	1.65	1.33	1.33	1.78	1.78	0.96	0.96	0.96	0.98	0.97	1.41	0.94
3C7X	2.17	1.74	1.74	0.66	1.18	0.91	0.92	0.92	0.99	0.95	2.43	1.04
3CPW	24.65	14.63	10.85	1.8	9.77	0.4	0.42	0.39	0.89	0.56	4.41	59.39
3E8T	8.59	8.98	8.07	0.7	1.12	0.58	0.56	0.57	0.98	0.96	1.61	1.14
3EB7	2.61	2.31	2.3	1.01	2.08	0.94	0.95	0.95	0.99	0.95	1.45	1.13
3EF6	2.25	1.89	1.89	0.81	1.26	0.93	0.94	0.94	0.99	0.97	0.9	1.03
3ENI	1.72	1.51	1.54	10.17	2.01	0.95	0.96	0.96	0.6	0.93	1.88	1.85
3G91	1.92	1.95	1.95	0.92	1.09	0.95	0.96	0.96	0.99	0.98	0.88	0.84
3GUA	5.34	1.95	1.95	0.99	1.65	0.9	0.96	0.96	0.97	0.94	28.62	40.24
3KYJ	14.19	12.12	2.24	0.4	0.98	0.36	0.71	0.84	0.99	0.95	16.13	7.7
3M7M	4.64	4.76	4.76	1.22	1.3	0.74	0.77	0.77	0.97	0.96	1.47	1.03
3N99	0.71	0.8	0.8	0.73	0.88	0.99	0.99	0.99	0.99	0.98	1	1
3ODJ	5.52	2.47	3.31	13.93	5.53	0.82	0.91	0.91	0.8	0.82	1.17	1.11
3P0Y	1.73	1.11	1.11	0.53	0.99	0.94	0.96	0.96	0.99	0.97	1.56	0.78
3RST	5.08	2.79	1.5	1.05	1.5	0.81	0.88	0.94	0.97	0.95	2.53	3.27
3S2O	2.29	1.28	1.45	1.24	10.13	0.94	0.97	0.97	0.98	0.77	1.67	1.18
3SAE	3.19	2.63	2.63	1.95	12	0.93	0.95	0.95	0.97	0.69	8.52	2.02
3VZ9	7.88	6.64	3.82	0.75	1.65	0.44	0.49	0.61	0.96	0.89	21.12	10.28
3WPV	7.01	2.34	2.34	1.52	1.73	0.92	0.95	0.95	0.98	0.96	1.44	1.15
4AI1	3.44	1.47	1.38	3.92	2.08	0.92	0.97	0.97	0.96	0.95	1.07	1.04
4D6F	1.72	1.14	1.14	1.07	10.31	0.98	0.99	0.99	0.99	0.82	2.13	1.08
4E7G	2.04	2.22	2.12	2.25	2.54	0.96	0.95	0.95	0.95	0.93	1.09	1.08
4I1M	3.38	2.61	2.06	1.73	2.01	0.9	0.91	0.93	0.95	0.92	1.56	1.68
4QMJ	1.64	1.55	1.55	0.56	1.34	0.94	0.94	0.94	0.99	0.95	1.08	1.01
4XTK	2.63	2.8	2.8	1.78	2.24	0.93	0.93	0.93	0.97	0.96	1.51	0.9
5KIS	1.89	2	2.19	1.23	27.98	0.97	0.97	0.97	0.99	0.42	1.29	1.13
5LB7	3.25	1.59	1.48	0.83	0.97	0.64	0.86	0.87	0.97	0.93	1.26	1.19
5MIN	1.08	0.92	0.82	0.42	1.27	0.98	0.99	0.99	1	0.97	1.01	0.93
5U69	0.91	0.93	0.93	0.89	1.15	0.99	0.98	0.98	0.98	0.97	1.02	1
5VSK	3.38	1.94	1.94	1.4	1.57	0.87	0.94	0.94	0.97	0.96	1.06	1.02
6AZZ	2.61	1.77	1.63	0.85	1.39	0.82	0.9	0.91	0.97	0.92	1.03	1.26
6S2M	4.85	1.84	1.84	0.43	0.84	0.6	0.87	0.87	0.99	0.97	1145.72	14.02
File Name: Supplementary Data 2
Description: Benchmarking results of the ideal dataset. Analysis of best scoring models of protein structures from ideal dataset (PDB ID) to their native structures. These structures were predicted with radius of gyration score function (RG RMSD & RG TM-Score), Rosetta score function (RS RMSD & RS TM-Score), Ion Mobility score function (IM RMSD & IM TM-Score), AlphaFold2 (AFwith_templates RMSD & …
