# Supplementary material for: Protein shape sampled by ion mobility mass spectrometry consistently improves protein structure prediction
Source: Nat Commun. 2022 Jul 28;13:4377. doi: 10.1038/s41467-022-32075-9 (PMC9334640; doi:10.1038/s41467-022-32075-9)
Supplement: Supplementary file 5 — Supplementary Dataset 3 [file 41467_2022_32075_MOESM5_ESM.xlsx]

## Sheet: Sheet1
% Ideal CCS reduced by	Avg. RG (Å)	Avg. RMSD (Å)	Avg. TM-Score	Avg. NC of top 5% residues	Avg. NC of top 10% residues	Avg. NC of top 15% residues	Avg. NC of top 20% residues
0	20.28	3.73	0.86	7.99	8.69	9.29	9.76
2	20.17	4.01	0.86	8.08	8.78	9.38	9.83
5	20.15	4.32	0.84	8.41	8.99	9.52	9.96
10	20.03	4.7	0.84	8.37	9.02	9.55	10
20	19.95	4.59	0.85	8.21	8.89	9.47	9.92
30	19.92	4.7	0.84	8.22	8.89	9.47	9.92
Native	20.63	-	-	7	7.96	8.66	9.22
File Name: Supplementary Data 3
Description: Compaction analysis of ideal dataset with simulated ion mobility data. Comparison of compactness (as measured by Rg) and side chain collapse (as measured by neighbor count, NC) of models predicted with the IM score function when CCSIdeal was reduced (% CCSIdeal reduced by). The average Rg (Avg. Rg [Å]), average RMSD (Avg. RMSD [Å]), average TM-Score (Avg. TM-Score), and the average N…
