# Supplementary material for: Protein shape sampled by ion mobility mass spectrometry consistently improves protein structure prediction
Source: Nat Commun. 2022 Jul 28;13:4377. doi: 10.1038/s41467-022-32075-9 (PMC9334640; doi:10.1038/s41467-022-32075-9)
Supplement: Supplementary file 6 — Supplementary Dataset 4 [file 41467_2022_32075_MOESM6_ESM.xlsx]

## Sheet: Sheet1
PDB ID	CCSIdeal	RS CCS	IM CCS	RG CCS	AFwith_templates CCS	RFwith_templates CCS
1IZ4	2088	2063	2079	2026	2247	2095
1JMA	2223	2161	2218	2046	2282	2161
1K7G	3084	3087	3097	3087	3086	3029
1KB0	3593	3610	3621	3566	3915	3657
1KTU	1535	1503	1526	1485	1607	1492
1LI1	2092	2066	2084	2014	2142	2078
1N7V	4214	3654	4195	3548	5777	4574
1NLT	2626	2381	2634	2235	2645	2588
1OKC	2472	2375	2460	2272	2526	2337
1QHU	2877	3224	2853	2803	2883	2907
1QQC	5087	4714	4716	4587	4802	4936
1R3F	2428	2434	2430	2394	2430	2453
1RNE	2380	2377	2374	2319	2388	2393
1SUU	2166	2282	2224	2214	2159	2173
1T9F	1496	1495	1496	1482	1525	1492
1YNF	2712	2735	2722	2713	2710	2737
1YU0	2850	2813	2832	2672	2816	2733
1ZVC	1555	1577	1573	1547	1574	1602
2F3L	1199	1180	1178	1171	1186	1226
2FM9	1837	1747	1823	1700	2071	1878
2GD5	1780	1702	1744	1618	1730	1750
2ISB	1676	1609	1671	1603	1662	1679
2JAI	2022	2003	2002	2002	2008	2061
2P8H	2653	2664	2666	2552	2684	2613
2QGQ	2234	2226	2225	2211	2246	2272
2QSD	1532	1689	1546	1514	1492	1486
2ZZQ	3666	3249	3608	3060	3534	3315
3A1Y	793	732	770	728	806	801
3BXO	1853	1858	1856	1828	1822	1885
3C7X	1694	1700	1698	1675	1720	1731
3CPW	2068	1868	2037	1489	2075	2098
3E8T	1930	2058	1975	2014	1943	1942
3EB7	3611	3677	3628	3604	3612	3585
3EF6	2753	2753	2756	2684	2741	2764
3ENI	2845	2771	2819	2694	2966	2702
3G91	2060	2077	2078	2045	2076	2091
3GUA	2146	1969	2116	1956	2126	2119
3KYJ	1240	1307	1251	1262	1246	1247
3M7M	1926	1895	1894	1819	1937	1926
3N99	2088	2088	2082	2083	2104	2117
3ODJ	1642	1590	1617	1518	1807	1561
3P0Y	1709	1676	1678	1669	1710	1728
3RST	2156	2114	2134	2035	2200	2185
3S2O	2649	2595	2634	2570	2623	2627
3SAE	4602	4605	4606	4476	4615	4778
3VZ9	1343	1237	1324	1166	1351	1345
3WPV	3259	3285	3281	3211	3258	3237
4AI1	2094	2110	2106	1991	2144	2033
4D6F	3517	3557	3558	3515	3520	3573
4E7G	2724	2637	2668	2637	2662	2638
4I1M	2482	2419	2458	2367	2524	2470
4QMJ	2009	2011	2009	1972	2039	2049
4XTK	2489	2500	2500	2443	2491	2492
5KIS	4186	4221	4190	4059	4130	5283
5LB7	1109	1045	1091	1014	1099	1098
5MIN	2872	2834	2855	2769	2844	2874
5U69	2560	2551	2553	2510	2576	2543
5VSK	2676	2630	2662	2623	2663	2620
6AZZ	1685	1612	1645	1579	1655	1679
6S2M	1334	1340	1339	1336	1352	1334
File Name: Supplementary Data 4
Description: Comparison of CCS predictions with different modelling approach for the ideal dataset. Comparison of CCSIdeal to the CCSPARCS of the best scoring model from RS (RS CCS), IM (IM CCS), and RG (RG CCS) score function, as well as of the predicted models from AlphaFold2 (AFwith_templates CCS) and RoseTTAFold (RF with_templates CCS) for proteins in the ideal dataset.
