# Supplementary material for: Protein shape sampled by ion mobility mass spectrometry consistently improves protein structure prediction
Source: Nat Commun. 2022 Jul 28;13:4377. doi: 10.1038/s41467-022-32075-9 (PMC9334640; doi:10.1038/s41467-022-32075-9)
Supplement: Supplementary file 7 — Supplementary Dataset 5 [file 41467_2022_32075_MOESM7_ESM.xlsx]

## Sheet: Sheet1
PDBID	AFwithout_templates CCS	RFwithout_templates CCS	AFwithout_templates RMSD	AFwithout_templates TM-Score	RFwithout_templates RMSD	RFwithout_templates TM-Score
1IZ4	2264	2088	11.83	0.52	2.62	0.85
1JMA	2260	2140	7.94	0.9	3.96	0.82
1K7G	3092	3070	0.72	0.99	2.11	0.94
1KB0	3892	3708	8.9	0.87	4.41	0.88
1KTU	1605	1469	5.26	0.69	5.72	0.67
1LI1	2142	2106	0.64	0.99	2.3	0.89
1N7V	5087	3872	36.86	0.15	30.52	0.17
1NLT	2646	2622	1.91	0.92	8.66	0.62
1OKC	2541	2305	1.67	0.95	3.74	0.83
1QHU	2898	2798	1.43	0.98	8.3	0.57
1QQC	4811	5132	3.78	0.91	16.52	0.65
1R3F	2429	2423	2.59	0.92	2.57	0.91
1RNE	2382	2389	1.3	0.98	2.16	0.94
1SUU	2160	2166	0.79	0.99	1.42	0.96
1T9F	1519	1480	1.03	0.98	1.72	0.94
1YNF	2704	2735	0.69	0.99	1.33	0.97
1YU0	2808	2625	6.05	0.89	7.53	0.75
1ZVC	1560	1549	1.21	0.97	2.77	0.86
2F3L	1187	1227	0.32	0.99	0.64	0.98
2FM9	2070	1815	20.08	0.46	2.92	0.83
2GD5	1743	1726	9.47	0.9	2.91	0.88
2ISB	1661	1656	1.3	0.96	2.13	0.93
2JAI	2011	2050	0.47	0.99	1.18	0.97
2P8H	2684	2628	1.16	0.98	2.07	0.94
2QGQ	2248	2278	1.09	0.98	1.59	0.95
2QSD	1495	1475	2.16	0.94	2.25	0.88
2ZZQ	3588	3505	12.77	0.71	14.34	0.53
3A1Y	804	807	0.49	0.97	0.49	0.96
3BXO	1826	1873	1.77	0.98	1.77	0.96
3C7X	1723	1795	0.65	0.99	8.54	0.72
3CPW	2120	2052	14.35	0.66	12.42	0.56
3E8T	1941	1946	0.71	0.98	1.25	0.95
3EB7	3609	3645	0.75	0.99	3.14	0.9
3EF6	2756	2782	0.8	0.99	1.53	0.96
3ENI	3011	2812	11.58	0.61	18.74	0.46
3G91	2076	2068	0.9	0.99	1.44	0.97
3GUA	2118	2109	0.99	0.97	1.72	0.93
3KYJ	1242	1235	0.4	0.99	1.16	0.94
3M7M	1935	1922	1.2	0.97	1.76	0.94
3N99	2102	2139	0.74	0.99	2.38	0.91
3ODJ	1809	1519	14.05	0.8	4.84	0.82
3P0Y	1713	1741	0.53	0.99	1.22	0.95
3RST	2203	2183	1.05	0.97	2.15	0.91
3S2O	2626	2670	1.41	0.97	10.5	0.71
3SAE	4622	5425	1.96	0.97	21.19	0.56
3VZ9	1349	1339	0.71	0.97	1.28	0.92
3WPV	3265	3350	2.23	0.96	9.39	0.84
4AI1	2137	1916	4.05	0.96	5.79	0.84
4D6F	3514	3489	1.14	0.99	2.09	0.95
4E7G	2672	2640	2.14	0.95	2.9	0.9
4I1M	2536	2424	1.74	0.95	3.27	0.9
4QMJ	2046	2040	0.55	0.99	1.57	0.93
4XTK	2487	2481	1.84	0.97	2.4	0.95
5KIS	4135	4330	1.37	0.99	8.78	0.8
5LB7	1099	1109	0.83	0.97	1	0.93
5MIN	2854	2886	0.59	0.99	2.37	0.93
5U69	2578	2563	0.83	0.99	1.37	0.97
5VSK	2658	2646	1.29	0.97	1.93	0.93
6AZZ	1657	1600	0.8	0.97	2.16	0.86
6S2M	1349	1343	0.56	0.98	0.88	0.96
File Name: Supplementary Data 5
Description: Comparison of CCS predictions with AF and RF for the ideal dataset without templates. Comparison of CCSIdeal to the CCSPARCS of the best scoring model (without the aid of templates) of the predicted models from AlphaFold2 (AFwithout_templates CCS) and RoseTTAFold (RFwithout_templates CCS) for proteins in the ideal dataset. The prediction quality of the best scoring models, compared t…
