# Supplementary material for: Protein shape sampled by ion mobility mass spectrometry consistently improves protein structure prediction
Source: Nat Commun. 2022 Jul 28;13:4377. doi: 10.1038/s41467-022-32075-9 (PMC9334640; doi:10.1038/s41467-022-32075-9)
Supplement: Supplementary file 8 — Supplementary Dataset 6 [file 41467_2022_32075_MOESM8_ESM.xlsx]

## Sheet: Sheet1
PDB ID	Sequence length	Class	Architecture	Domain ID	Charge state	Buffer gas	Method
1BEB	156	Mainly Beta	Beta Barrel	2.40.128.20	6	He	CM
1BN1	259	Alpha Beta	Roll	3.10.200.10	6	He	CM
1CFD	148	Mainly Alpha	Orthogonal Bundle	1.10.238.10	7	He	ab initio
1DPX	128	Mainly Alpha	Orthogonal Bundle	1.10.530.10	5	He	ab initio
1EX3	245	Mainly Beta	Beta Barrel	2.40.10.10	7	He	CM
1FD3	41	Alpha Beta	Roll	3.10.360.10	3	He	ab initio
1FS3	124	Alpha Beta	Roll	3.10.130.10	5	He	ab initio
1HFX	123	Mainly Alpha	Orthogonal Bundle	1.10.530.10	6	He	ab initio
1HRC	104	Mainly Alpha	Orthogonal Bundle	1.10.760.10	5	He	ab initio
1J7N	293	Alpha Beta	3-Layer(aba) Sandwich	3.40.390.10	7	N2	CM
		Alpha Beta	Alpha-Beta Complex	3.90.176.10
		Mainly Alpha	Orthogonal Bundle	1.10.2030.10
1LDS	97	Mainly Beta	Sandwich	2.60.40.10	6	He	ab initio
1LFG	691	Alpha Beta	3-Layer(aba) Sandwich	3.40.190.10	15	N2	CM
1OVA	386	Mainly Beta	Roll	2.30.39.10	11	He	CM
		Alpha Beta	2-Layer Sandwich	3.30.497.10
1QOY	300	Mainly Alpha	Up-down Bundle	1.20.1170.10	10	N2	CM
1UBQ	76	Alpha Beta	Roll	3.10.20.90	3	He	ab initio
1VXG	153	Mainly Alpha	Orthogonal Bundle	1.10.490.10	4	He	ab initio
1YTQ	204	Mainly Beta	Sandwich	2.60.20.10	8	N2	CM
2MLT	26	Unclassified	Cath Unclassified	Cath Unclassified	3	He	ab initio
3INS	51	Unclassified	Cath Unclassified	Cath Unclassified	3	He	CM
3QYT	679	Alpha Beta	3-Layer(aba) Sandwich	3.40.190.10	14	N2	CM
3VWI	179	Mainly Beta	Sandwich	2.60.270.20	7	N2	CM
4F5S	583	Mainly Alpha	Orthogonal Bundle	1.10.246.10	10	He	CM
4H2A	569	Alpha Beta	Alpha-Beta Complex	3.90.182.10	15	N2	CM
		Mainly Alpha	Sandwich	2.60.120.240
		Alpha Beta	Roll	3.10.20.110
		Mainly Beta	Sandwich	2.60.40.810
6DAH	151	Unclassified	Cath Unclassified	Cath Unclassified	7	He	CM
6PTI	56	Few Secondary Structures	Irregular	4.10.410.10	4	He	ab initio
File Name: Supplementary Data 6
Description: Description of the experimental dataset. Protein structures from the experimental dataset (PDB ID) with their corresponding sequence length, class, architecture, and domain ID as defined by the protein structure classification database CATH. For this dataset, experimental conditions such as lowest charge state (Charge State) and buffer gas along with modelling protocol (Method) that …
