# Supplementary material for: Protein shape sampled by ion mobility mass spectrometry consistently improves protein structure prediction
Source: Nat Commun. 2022 Jul 28;13:4377. doi: 10.1038/s41467-022-32075-9 (PMC9334640; doi:10.1038/s41467-022-32075-9)
Supplement: Supplementary file 9 — Supplementary Dataset 7 [file 41467_2022_32075_MOESM9_ESM.xlsx]

## Sheet: Sheet1
PDB ID	RG RMSD	RS RMSD	IM RMSD	AF with_templates RMSD	RF with_templates RMSD	RG TM-Score	RS TM-Score	IM TM-Score	AF with_templates TM-Score	RF with_templates TM-Score	IM_Pnear: RG_Pnear	IM_Pnear: RS_Pnear
1BEB	2.77	2.56	2.56	1.52	1.51	0.84	0.87	0.87	0.95	0.93	2.05	1
1BN1	6.16	2.28	2.28	0.33	0.87	0.44	0.52	0.52	1	0.51	506.71	0.82
1CFD	14.57	13.33	8.15	6.06	11.1	0.37	0.38	0.4	0.45	0.41	0.02	0.12
1DPX	14.92	9.89	9.89	0.43	0.68	0.23	0.52	0.52	0.99	0.98	141.46	2.29
1EX3	5.92	2.05	2.05	1.69	2.52	0.82	0.93	0.93	0.95	0.91	21.58	1
1FD3	9.05	9.52	8.45	0.71	0.6	0.35	0.22	0.31	0.91	0.92	0.99	1.17
1FS3	13.72	6.98	6.98	0.47	1.35	0.2	0.6	0.6	0.99	0.92	19.6	4.64
1HFX	7.2	4.32	2.91	1.56	1.86	0.67	0.83	0.82	0.94	0.91	263.3	0.59
1HRC	10.7	13.65	13.65	0.47	1.05	0.26	0.21	0.21	0.98	0.94	11.5	6.51
1J7N	10.16	13.04	13.13	13.36	9.68	0.77	0.74	0.72	0.86	0.85	0	0.17
1LDS	12.76	15.6	10.42	3.12	3.09	0.21	0.25	0.3	0.88	0.87	0.9	0.82
1LFG	11.49	1.53	1.53	1.03	17.12	0.55	0.97	0.97	0.99	0.74	1.69	1
1OVA	9.83	4.04	4.04	1.64	1.97	0.8	0.88	0.88	0.97	0.95	0.73	1
1QOY	29.13	5.17	1.77	4.33	2.37	0.29	0.92	0.95	0.92	0.93	21.05	1.36
1UBQ	4.14	2.87	2.97	0.83	1.12	0.57	0.74	0.7	0.96	0.94	4.66	1.14
1VXG	16.64	15.04	5.15	0.66	0.71	0.27	0.3	0.57	0.99	0.98	0.3	0.36
1YTQ	17.92	17.7	5.04	19.68	19.63	0.46	0.46	0.7	0.48	0.47	4.02	2.1
2MLT	8.77	6.93	4.83	1.29	1.13	0.38	0.44	0.44	0.58	0.61	45.84	65.88
3INS	1.73	2	1.84	1.54	1.64	0.8	0.79	0.8	0.95	0.82	1.09	1.06
3QYT	14.22	5.35	5.35	4.5	10.93	0.62	0.85	0.85	0.87	0.73	0.61	1.01
3VWI	7.46	2.87	2.87	0.7	0.93	0.67	0.81	0.81	0.99	0.97	5.02	1
4F5S	2.87	2.53	2.53	1.36	4.92	0.92	0.93	0.93	0.98	0.85	1.19	1.07
4H2A	6.4	6.29	2.97	3.55	8.2	0.89	0.94	0.94	0.95	0.71	17.39	2.68
6DAH	16.82	5.35	5.35	7.09	8.84	0.45	0.69	0.69	0.56	0.49	0.9	1
6PTI	10.21	8.65	6.59	0.34	0.51	0.25	0.28	0.33	0.98	0.96	11.46	15.24
Filename: Supplementary Data 7
Description: Benchmarking results of the experimental dataset.. Analysis of best scoring models of protein structures from experimental dataset (PDB ID) to their native structures. These structures were predicted with radius of gyration score function (RG RMSD & RG TM-Score), Rosetta score function (RS RMSD & RS TM-Score), Ion Mobility score function (IM RMSD & IM TM-Score), AlphaFold2 (AF RMSD &…
