# Supplementary material for: Protein shape sampled by ion mobility mass spectrometry consistently improves protein structure prediction
Source: Nat Commun. 2022 Jul 28;13:4377. doi: 10.1038/s41467-022-32075-9 (PMC9334640; doi:10.1038/s41467-022-32075-9)
Supplement: Supplementary file 10 — Supplementary Dataset 8 [file 41467_2022_32075_MOESM10_ESM.xlsx]

## Sheet: Sheet1
PDB ID	CCSIM	RS CCS	IM CCS	RG CCS	AF with_templates CCS	RF with_templates CCS
1BEB	1620	1490	1490	1435	1476	1496
1BN1	2080	2029	2028	1851	1986	2011
1CFD	1750	1509	1734	1408	1652	1661
1DPX	1313	1323	1325	1271	1256	1271
1EX3	2040	1819	1822	1771	1850	1794
1FD3	598	624	603	623	632	632
1FS3	1300	1308	1307	1299	1279	1298
1HFX	1342	1264	1331	1260	1290	1276
1HRC	1196	1201	1201	1125	1112	1166
1J7N	2480	2452	2324	2205	2630	2454
1LDS	1142	1287	1207	1222	1211	1218
1LFG	4580	4164	4147	4115	4220	4226
1OVA	3010	2656	2656	2564	2677	2599
1QOY	2866	2649	2671	2844	2845	2725
1UBQ	930	906	921	919	928	961
1VXG	1459	1524	1460	1457	1433	1472
1YTQ	2184	1817	2034	1824	2008	1867
2MLT	581	485	533	479	579	568
3INS	757	687	689	685	728	713
3QYT	4410	4085	4097	4134	4137	4167
3VWI	1838	1510	1509	1641	1524	1570
4F5S	3900	3877	3877	3983	3982	3997
4H2A	4316	4070	4145	4030	4163	3992
6DAH	1913	1664	1666	1440	1716	1672
6PTI	775	827	791	792	792	782
File Name: Supplementary Data 8
Description: Comparison of CCS predictions with different modelling approach for the experimental dataset. Comparison of CCSIM to the CCSPARCS of the best scoring model from RS (RS CCS), IM (IM CCS), and RG (RG CCS) score function, as well as of the predicted models from AlphaFold2 (AFwith_templates CCS) and RoseTTAFold (RFwith_templates CCS) for proteins in the experimental dataset.
