# Supplementary material for: Protein shape sampled by ion mobility mass spectrometry consistently improves protein structure prediction
Source: Nat Commun. 2022 Jul 28;13:4377. doi: 10.1038/s41467-022-32075-9 (PMC9334640; doi:10.1038/s41467-022-32075-9)
Supplement: Supplementary file 11 — Supplementary Dataset 9 [file 41467_2022_32075_MOESM11_ESM.xlsx]

## Sheet: Sheet1
Dataset	PDBID
IDEAL	1IZ4, 1K7G, 1KB0, 1LI1, 1N7V, 1NLT, 1OKC, 1QHU, 1SUU, 1T9F, 2F3L, 2ISB, 2QSD, 3BXO, 3C7X, 3CPW, 3E8T, 3EB7, 3EF6, 3ENI, 3G91, 3M7M, 3ODJ, 3P0Y, 3SAE, 4QMJ, 4XTK, 5KIS, 6AZZ, 3VZ9, 5LB7, 6S2M, 3KYJ, 3A1Y, 1KTU
EXP	1BEB, 1BN1, 1EX3, 4F5S, 1OVA, 3VWI, 3QYT, 1LFG, 1CFD, 1DPX, 1FD3, 1FS3, 1HFX, 1HRC, 1LDS, 1UBQ, 1VXG, 2MLT, 6PTI
File Name: Supplementary Data 9
Description:. Subset of proteins (PDB ID) from both the ideal and experimental dataset (Dataset) where ab initio or CM (with non-perfect templates) protocols were used for model generation.
