# Supplementary material for: Protein shape sampled by ion mobility mass spectrometry consistently improves protein structure prediction
Source: Nat Commun. 2022 Jul 28;13:4377. doi: 10.1038/s41467-022-32075-9 (PMC9334640; doi:10.1038/s41467-022-32075-9)
Supplement: Supplementary file 12 — Supplementary Dataset 10 [file 41467_2022_32075_MOESM12_ESM.xlsx]

## Sheet: Sheet1
AVG	Subset of dataset	RG RMSD (Å)	RG TM-Score	RS RMSD (Å)	RS TM-Score	IM RMSD (Å)	IM TM-Score
	Ideal	6.7	0.74	5.75	0.78	4.79	0.8
	Experimental	9.65	0.5	6.84	0.61	5.43	0.63
	Total	7.74	0.66	6.14	0.72	5.02	0.74
File Name: Supplementary Data 10
Description: Usefulness of IM data for structures with poor quality or no templates in both ideal and experimental dataset. Analysis of best scoring models of protein structures for the subset of proteins where CM (with poor quality templates) and ab initio protocol were run to generate structures. The average RMSD / TM-Score of each of the subsets (ideal, experimental and combined dataset) for t…
