# Supplementary material for: Protein shape sampled by ion mobility mass spectrometry consistently improves protein structure prediction
Source: Nat Commun. 2022 Jul 28;13:4377. doi: 10.1038/s41467-022-32075-9 (PMC9334640; doi:10.1038/s41467-022-32075-9)
Supplement: Supplementary file 13 — Supplementary Dataset 11 [file 41467_2022_32075_MOESM13_ESM.xlsx]

## Sheet: Sheet1
Target PDB ID	Template PDB ID	Coverage (%)	Identity (%)	Template RMSD	Template TM-Score	Template Chain ID
1IZ4	3LX2	99	52	2.02	0.57	A
1JMA	2C3A	91	99	1.22	0.16	A
1K7G	1SRP	100	63	2.07	0.3	A
1KB0	1KV9	96	50	2.92	0.27	A
1LI1	1M3D	98	65	1.23	0.26	C
1N7V	2GRE	16	26	36.38	0.14	A
1NLT	2QLD	58	41	7.66	0.14	A
1OKC	4C9G	98	53	1.78	0.24	A
1QHU	1FBL	81	30	18.5	0.2	A
1QQC	2VWJ	100	91	4.76	0.7	A
	1QHT	100	87	4.75	0.16	A
	5IUD	75	26	6.48	0.72	A
1R3F	1ZL3	99	90	1.85	0.36	A
1RNE	2I4Q	100	98	0.49	0.58	A
	1SMR	99	71	1.01	0.18	A
	2PSG	96	40	3.25	0.54	A
1SUU	3UC1	99	27	4.57	0.3	A
1T9F	3MAL	96	41	1.42	0.22	A
1YNF	1YNI	100	97	0.55	0.23	A
1YU0	1YU3	100	97	0.17	1	A
1ZVC	2BRJ	100	93	0.34	0.37	A
2F3L	3N90	94	44	0.93	0.67	A
2FM9	2FM8	99	93	3.92	0.2	C
	5HUS	52	24	13.99	0.15	A
	5X0Z	29	30	14.05	0.14	A
2GD5	3FRV	94	98	0.71	0.42	A
2ISB	5DNI	96	49	1.51	0.24	A
2JAI	2CI1	99	93	0.33	0.58	A
2P8H	4TRZ	98	96	1.18	0.27	A
	3ZLQ	97	54	2.38	0.22	A
	1TZS	89	28	7.34	0.24	A
2QGQ	4JC0	100	92	1	0.15	A
2QSD	2ON3	62	21	19.41	0.09	A
2ZZQ	3HAG	100	93	1.07	0.45	A
	2ZTN	97	94	0.62	0.15	A
	3RKD	28	95	1.79	0.19	A
3BXO	3PFG	99	61	1.83	0.36	A
3C7X	1RTG	98	39	3.72	0.2	A
3CPW	1S1I	94	30	6.57	0.31	V
3E8T	2RCK	88	23	9.14	0.29	A
3EB7	4QX0	99	42	2.75	0.71	A
3EF6	3LB8	99	32	2.19	0.3	A
3ENI	3VDI	100	79	0.85	0.75	A
3G91	4QH9	98	41	1.67	0.22	A
3GUA	2YMD	94	97	1.11	0.17	A
3M7M	1VQ0	92	24	4.06	0.35	A
3N99	3DCL	100	96	0.32	0.99	A
3ODJ	2NR9	100	84	0.32	0.29	A
3P0Y	3P11	100	45	1.73	0.16	A
3RST	4KWB	100	96	0.24	0.96	A
3S2O	2HIZ	100	97	0.98	0.75	A
	5HCT	88	26	5.19	0.34	A
	2EWY	98	54	2.34	0.56	A
3SAE	3S9V	99	49	2.62	0.23	A
3WPV	3VSR	91	99	0.99	0.99	A
4AI1	2XJV	100	99	0.8	0.99	A
4D6F	2WMI	99	99	0.39	0.62	A
	2WMG	99	36	3.63	0.16	A
	5JS4	29	25	15.31	0.25	A
4E7G	2Z2C	100	92	2.26	0.94	A
4I1M	4IRU	98	94	1.98	0.43	A
4QMJ	4QMH	100	46	1.55	0.54	A
4XTK	2YZS	97	44	1.88	0.49	A
5KIS	4IGL	99	69	1.07	0.57	B
5MIN	1CRU	100	99	0.42	0.69	A
5U69	3IIY	100	99	0.27	0.31	A
5VSK	1NBF	100	96	1.85	0.61	A
6AZZ	1Z27	99	45	1.98	0.52	A
File Name: Supplementary Data 11
Description: Template information for the ideal dataset. PDB ID (of target and template) and chain ID of templates along with percent sequence coverage and identity as well as RMSD and TM-Score (of template to target) used for CM protocol in Rosetta for proteins in the ideal dataset.
