# Supplementary material for: Protein shape sampled by ion mobility mass spectrometry consistently improves protein structure prediction
Source: Nat Commun. 2022 Jul 28;13:4377. doi: 10.1038/s41467-022-32075-9 (PMC9334640; doi:10.1038/s41467-022-32075-9)
Supplement: Supplementary file 14 — Supplementary Dataset 12 [file 41467_2022_32075_MOESM14_ESM.xlsx]

## Sheet: Sheet1
Target PDB ID	Template PDB ID	Coverage (%)	Identity(%)	Template RMSD	Template TM-Score	Template Chain ID	Weights
1BEB	1AQB	62	23	10.03	0.16	A	1.5
	2HZQ	80	14	6.98	0.22	A	0.1
	2R73	89	20	2.17	0.19	A	0.01
	3SAO	90	22	6.49	0.18	A	0.001
	4ROB	98	43	12.48	0.15	A	0.0001
1BN1	5DOT	26	20	11.68	0.06	A	2
	1MWA	23	27	23.31	0.16	H	1
	3B1B	86	28	7.44	0.15	A	0.1
	5USH	84	37	1.9	0.22	A	0.01
1EX3	1KDQ	53	77	1.96	0.19	A	1
	3UIR	100	38	2.51	0.41	A	0.1
4F5S	1MA9	75	23	9.69	0.38	A	2
	5OKL	95	35	3.02	0.21	A	0.001
	4ZBQ	100	74	1.71	0.66	A	0.0001
1OVA	1HLE	86	37	6.58	0.27	A	1
	2ARQ	99	38	3.31	0.23	A	4
1J7N	6PSN	98	100	8.54	0.17	L	1
	1XFV	94	35	4.82	0.08	A	1
1QOY	6OGY	46	24	32.44	0.06	A	1
	2AP3	40	26	28.21	0.29	A	1
	4PHQ	98	99	0.92	0.53	A	0.1
1YTQ	1BLB	100	97	2.51	0.15	A	2
	1DSL	75	41	1.21	0.24	A	1
3VWI	2W07	10	44	15.89	0.19	B	3
	1FUI	44	20	16.44	0.11	A	2
	5Z06	6	20	12.18	0.09	A	2
	6LCF	38	31	17.57	0.09	A	1.5
4H2A	2J42	73	38	5.59	0.14	A	1
	3TEY	100	96	2.03	0.13	A	0.1
3QYT	1OVB	45	56	3.24	0.18	A	1.5
	1JNF	99	78	5.57	0.55	A	0.5
1LFG	1GV8	46	57	1.37	0.19	A	2
	1B1X	99	75	1.64	0.86	A	0.9
3INS	1W8P	100	93	5.96	0.72	AB	1
	1ZEG	100	93	5.86	0.7	AB	1
	6GV0	96	92	0.61	0.64	GB	1
6DAH	1OOJ	99	98	4.02	0.26	A	1
	1RFJ	98	90	5.31	0.39	A	1
	1UP5	98	99	4.45	0.24	A	1
	2F2O	99	99	4.51	0.27	A	1
	2YGG	98	99	2.93	0.22	B	1
	4DJC	98	99	4.29	0.79	A	1
	4e+53	99	99	4.47	0.38	A	1
	5DBR	98	99	5.28	0.24	A	1
	6MUE	91	91	3.63	0.22	A	1
File Name: Supplementary Data 12
Description: Template information for the experimental dataset. PDB ID (of target and template) and chain ID of templates along with percent sequence coverage and identity as well as RMSD and TM-Score (of template to target). The weights column corresponds to how the templates were weighted during model generation with the CM protocol in Rosetta for proteins for the experimental dataset.
