# Supplementary material for: Protein shape sampled by ion mobility mass spectrometry consistently improves protein structure prediction
Source: Nat Commun. 2022 Jul 28;13:4377. doi: 10.1038/s41467-022-32075-9 (PMC9334640; doi:10.1038/s41467-022-32075-9)
Supplement: Supplementary file 15 — Supplementary Dataset 13 [file 41467_2022_32075_MOESM15_ESM.xlsx]

## Sheet: Sheet1
Protein	PDB ID	Residues added (CT)	Residues removed (CT)	Residues added (NT)	Residues removed (NT)
Fragaceatoxin C	3VWI	SA	-	-	-
Cytolysin A	1QOY	EVPEV	-	T	GILDSMA
Protective antigen 63	4H2A	G	-	-	E11 - R167
Lethal Factor N-Terminus	1J7N	-	M264 - S776	GSHMAGGHGDVGMH	-
				VKEKEKNKDENKRKDE
β-crystallin B2	1YTQ	HQRGAFHPSN	-	ASDHQTQAGKPQS	-
File Name: Supplementary Data 13
Description: Recovered structures for selected proteins in the experimental dataset. PDB ID for proteins in experimental dataset. Residues that were added and/or removed from C and N terminal (CT and NT respectively) and the residues are added/removed sequentially from left to right for each terminal.
