# Supplementary material for: Protein shape sampled by ion mobility mass spectrometry consistently improves protein structure prediction
Source: Nat Commun. 2022 Jul 28;13:4377. doi: 10.1038/s41467-022-32075-9 (PMC9334640; doi:10.1038/s41467-022-32075-9)
Supplement: Supplementary file 16 — Supplementary Dataset 14 [file 41467_2022_32075_MOESM16_ESM.xlsx]

## Sheet: Sheet1
Dataset	PDB ID	AF RMSD with option 1	AF TM-Score with option 1	AF RMSD with option 2	AF TM-Score with option 2
Ideal	1IZ4	11.83	0.52	13.72	0.51
	1JMA	7.94	0.9	7.85	0.9
	1K7G	0.72	0.99	0.76	0.99
	1KB0	8.9	0.87	8.44	0.87
	1KTU	5.26	0.69	5.31	0.69
	1LI1	0.64	0.99	0.66	0.99
	1N7V	36.86	0.15	36.83	0.17
	1NLT	1.91	0.92	2.14	0.9
	1OKC	1.67	0.95	1.06	0.98
	1QHU	1.43	0.98	1.48	0.98
	1QQC	3.78	0.91	3.76	0.9
	1R3F	2.59	0.92	2.58	0.92
	1RNE	1.3	0.98	1.3	0.98
	1SUU	0.79	0.99	0.8	0.99
	1T9F	1.03	0.98	1.04	0.98
	1YNF	0.69	0.99	0.71	0.99
	1YU0	6.05	0.89	6.28	0.89
	1ZVC	1.21	0.97	0.89	0.98
	2F3L	0.32	0.99	0.29	1
	2FM9	20.08	0.46	19.92	0.46
	2GD5	9.47	0.9	9.33	0.9
	2ISB	1.3	0.96	1.3	0.96
	2JAI	0.47	0.99	0.47	0.99
	2P8H	1.16	0.98	1.21	0.98
	2QGQ	1.09	0.98	1.04	0.98
	2QSD	2.16	0.94	2.16	0.94
	2ZZQ	12.77	0.71	11.78	0.68
	3A1Y	0.49	0.97	0.49	0.97
	3BXO	1.77	0.98	1.8	0.97
	3C7X	0.65	0.99	0.66	0.99
	3CPW	14.35	0.66	13.6	0.65
	3E8T	0.71	0.98	0.64	0.99
	3EB7	0.75	0.99	0.75	0.99
	3EF6	0.8	0.99	0.76	0.99
	3ENI	11.58	0.61	9.65	0.62
	3G91	0.9	0.99	0.93	0.99
	3GUA	0.99	0.97	1.01	0.97
	3KYJ	0.4	0.99	0.4	0.99
	3M7M	1.2	0.97	1.31	0.97
	3N99	0.74	0.99	0.75	0.99
	3ODJ	14.05	0.8	14.22	0.8
	3P0Y	0.53	0.99	0.54	0.99
	3RST	1.05	0.97	1.06	0.97
	3S2O	1.41	0.97	1.36	0.97
	3SAE	1.96	0.97	2.1	0.96
	3VZ9	0.71	0.97	0.73	0.97
	3WPV	2.23	0.96	1.88	0.97
	4AI1	4.05	0.96	3.85	0.96
	4D6F	1.14	0.99	1.15	0.99
	4E7G	2.14	0.95	2.15	0.95
	4I1M	1.74	0.95	1.72	0.95
	4QMJ	0.55	0.99	0.55	0.99
	4XTK	1.84	0.97	1.78	0.97
	5KIS	1.37	0.99	1.37	0.99
	5LB7	0.83	0.97	0.84	0.97
	5MIN	0.59	0.99	0.57	0.99
	5U69	0.83	0.99	0.84	0.99
	5VSK	1.29	0.97	1.3	0.97
	6AZZ	0.8	0.97	0.8	0.97
	6S2M	0.56	0.98	0.56	0.98
Experimental	1BEB	1.57	0.95	1.59	0.95
	1BN1	0.64	0.99	0.34	1
	1CFD	10.08	0.42	5.06	0.55
	1DPX	0.45	0.99	0.44	0.99
	1EX3	1.69	0.95	1.7	0.95
	1FD3	0.72	0.9	0.74	0.9
	1FS3	0.97	0.97	0.97	0.97
	1HFX	1.55	0.94	1.57	0.94
	1HRC	0.47	0.98	0.47	0.99
	1J7N	13.35	0.86	13.36	0.86
	1LDS	3.11	0.88	3.1	0.88
	1LFG	0.99	0.99	0.95	0.99
	1OVA	1.62	0.97	1.64	0.97
	1QOY	5.41	0.92	5.22	0.92
	1UBQ	0.86	0.96	0.87	0.96
	1VXG	0.66	0.99	0.65	0.99
	1YTQ	19.45	0.47	19.38	0.48
	2MLT	1.19	0.58	1.29	0.57
	3INS	1.62	0.35	1.64	0.37
	3QYT	4.57	0.87	4.42	0.87
	3VWI	0.61	0.99	0.53	0.99
	4F5S	1.45	0.97	1.39	0.97
	4H2A	6.1	0.86	8.02	0.83
	6DAH	13.19	0.5	13.53	0.51
	6PTI	0.33	0.98	0.33	0.98
File Name: Supplementary Data 14
Description: Comparison of AF predictions without templates using two methods described in Supplementary Note 3. Protein structures (PDB ID) were predicted without the aid of templates in AF with two different options that both effectively exclude the use of any templates in the modeling. Option 1 corresponds to predicting structures in AF by setting the max_template_date to 1900-01-01, while opt…
